# Supplementary material for: Astaxanthin-Loaded Pickering Emulsions Stabilized by Nanofibrillated Cellulose: Impact on Emulsion Characteristics, Digestion Behavior, and Bioaccessibility
Source: Polymers (Basel). 2023 Feb 11;15(4):901. doi: 10.3390/polym15040901 (PMC9959445; doi:10.3390/polym15040901)
Supplement: Supplementary file 1 [file polymers-15-00901-s001.zip]

Archive with 1 entries (1 files):
- polymers-2128751-supplementary.pdf
